# Supplementary material for: How many ontogenetic points are needed to accurately describe the ontogeny of a cephalopod conch? A case study of the modern nautilid Nautilus pompilius
Source: PeerJ. 2020 Mar 26;8:e8849. doi: 10.7717/peerj.8849 (PMC7103202; doi:10.7717/peerj.8849)
Supplement: Table S1 [file peerj-08-8849-s001.xls]

## Sheet: 10d
conch diameter	whorl width	WER	WWI	SSI	ah	vd	SPI
3.5466	2.28	NaN	0.6429	NaN
3.863	2.9415	NaN	0.7615	1
4.1678	3.6455	NaN	0.8747	1
4.53887	4.1868	NaN	0.9224	1
4.76599	4.5481	NaN	0.9543	2	3.4415	0.9077	0.2638
5.04002	4.9444	NaN	0.981	2	3.6011	0.7869	0.2185
5.38762	5.4157	NaN	1.0052	2	3.8535	0.8827	0.2291
5.68252	5.7828	NaN	1.0176	2	4.2104	1.2423	0.295
6.105	6.2724	NaN	1.0274	2	4.5153	1.5136	0.3352
6.609	6.5395	NaN	0.9895	3	4.7727	1.6123	0.3378
6.94711	6.9263	NaN	0.997	3	5.1109	1.6123	0.3155
7.3625	7.3079	NaN	0.9926	3	5.3978	1.6323	0.3024
7.78683	7.7939	NaN	1.0009	3	5.7039	2.0716	0.3632
8.05004	8.4387	NaN	1.0483	3	5.9673	2.3542	0.3945
8.35912	8.8337	NaN	1.0568	4	6.1763	2.4447	0.3958
8.83755	9.3021	NaN	1.0526	4	6.4224	2.4577	0.3827
9.5524	10.0017	NaN	1.047	4	6.8514	2.3064	0.3366
10.6438	10.0913	8.8436	0.9481	4	7.0976	2.7272	0.3843
10.9106	10.3686	8.2628	0.9503	3	7.246	2.9708	0.41
11.5076	10.9026	7.7592	0.9474	3	7.4636	3.1814	0.4263
12.1744	11.1413	7.19449	0.9151	4	7.6094	3.1344	0.4119
12.4187	11.303	6.78967	0.9102	3	7.8764	3.057	0.3881
12.8929	11.4122	6.54393	0.8852	3	7.9442	2.8591	0.3599
13.4021	11.5195	6.18798	0.8595	3	8.1015	3.2041	0.3955
13.815	11.8811	5.91042	0.86	3	8.2285	3.3413	0.4061
14.5076	12.0645	5.42241	0.8316	3	8.416	3.4595	0.4111
15.0448	12.0054	5.12317	0.798	3	8.5534	3.3783	0.395
15.3357	12.5026	4.87305	0.8153	3	8.5173	3.1296	0.3674
15.8929	12.5691	4.65967	0.7909	3	8.6842	3.3163	0.3819
16.3694	12.8144	4.41918	0.7828	3	8.6722	3.0374	0.3502
16.8319	13.0144	4.37192	0.7732	3	8.9383	3.3907	0.3793
17.2764	13.1334	4.27155	0.7602	3	8.97	3.4265	0.382
17.9273	13.2311	4.11495	0.738	3	9.1457	3.3225	0.3633
18.367	13.299	NaN	0.7241	4	9.1961	3.6173	0.3934
18.9071	13.2019	3.7845	0.6983	4	8.8274	3.6761	0.4164
19.4549	13.4742	3.34094	0.6926	4	8.8636	3.5935	0.4054
19.7292	13.714	3.26979	0.6951	5	8.8557	3.7781	0.4266
20.4264	13.867	3.15073	0.6789	5	8.8633	4.0798	0.4603
21.2174	14.2431	3.03731	0.6713	4	9.0322	4.0052	0.4434
21.5336	14.2203	3.00661	0.6604	5	9.0242	4.0077	0.4441
22.2341	14.5141	2.97396	0.6528	5	9.3845	4.3651	0.4651
23.0937	14.4439	2.96924	0.6254	5	9.6263	4.3773	0.4547
23.626	15.0968	2.92469	0.639	6	9.748	4.3763	0.4489
24.5591	15.2425	2.86573	0.6206	6	9.9725	4.7537	0.4767
25.1737	15.4572	2.79977	0.614	6	10.2608	4.7112	0.4591
25.7373	15.5135	2.81655	0.6028	6	10.4371	5.0186	0.4808
26.5985	15.3903	2.80097	0.5786	6	10.7877	5.0459	0.4677
27.523	16.0078	2.82702	0.5816	7	11.0068	5.29	0.4806
28.4641	16.8009	2.85974	0.5902	7	11.4467	5.3427	0.4667
29.1548	17.2769	2.84783	0.5926	7	11.7415	5.4343	0.4628
30.0121	17.5825	2.80263	0.5858	7	12.1092	5.6438	0.4661
30.6257	17.9274	2.78033	0.5854	7	12.5505	5.8138	0.4632
31.7516	18.5677	2.82021	0.5848	7	12.8635	5.9147	0.4598
32.8445	19.0911	2.85014	0.5813	7	13.3289	6.0748	0.4558
33.3636	19.2663	2.85976	0.5775	7	13.7846	6.4079	0.4649
34.6549	20.098	2.87837	0.5799	7	14.1417	6.4913	0.459
35.7014	20.9465	2.83131	0.5867	8	14.611	6.8356	0.4678
36.3918	21.031	2.85611	0.5779	7	14.8373	6.7992	0.4582
37.4181	21.6815	2.83221	0.5794	8	15.4082	7.4644	0.4844
38.9969	22.1063	2.85148	0.5669	8	15.8486	7.3302	0.4625
40.0039	22.6567	2.86698	0.5664	8	16.2237	7.6634	0.4724
41.3043	23.2674	2.82856	0.5633	8	16.6452	7.9368	0.4768
42.3618	23.426	2.83175	0.553	8	16.9224	8.1175	0.4797
43.2556	24.2652	2.82461	0.561	8	17.7113	8.4508	0.4771
44.7645	24.7658	2.83239	0.5532	8	18.1383	8.7583	0.4829
46.1544	25.6037	2.81212	0.5547	8	18.7004	8.9223	0.4771
47.5387	26.0528	2.78933	0.548	8	19.0655	9.0656	0.4755
48.8626	26.9078	2.80888	0.5507	8	19.7296	9.6251	0.4879
49.9327	27.5968	2.76806	0.5527	8	20.261	9.4794	0.4679
51.2494	28.1025	2.80031	0.5483	8	20.503	9.8039	0.4782
52.852	28.2029	2.77071	0.5336	8	21.063	9.8781	0.469
54.679	29.0365	2.7715	0.531	9	21.6868	9.9351	0.4581
55.8182	29.9152	2.79901	0.5359	8	22.6454	10.2859	0.4542
58.0118	31.1537	2.80223	0.537	8	23.1857	10.3542	0.4466
59.8597	32.2638	2.81124	0.539	8	24.139	11.1344	0.4613
61.1641	32.9204	2.82479	0.5382	8	24.7869	11.1406	0.4495
62.8183	33.9419	2.81844	0.5403	8	25.4475	11.8291	0.4648
65.2426	35.4291	2.79901	0.543	8	26.2029	12.0662	0.4605
66.777	36.1912	2.78643	0.542	8	26.8802	12.2187	0.4546
68.587	37.2509	2.75737	0.5431	8	27.6169	12.8122	0.4639
71.0426	37.9792	2.81248	0.5346	7	28.5411	12.6978	0.4449
72.6098	39.7429	2.81778	0.5473	8	29.4248	13.5667	0.4611
75.3469	40.3506	2.83311	0.5355	8	30.3335	13.3327	0.4395
77.3561	41.958	2.80907	0.5424	8	31.3475	13.9341	0.4445
79.5121	43.0154	2.79751	0.541	8	31.9957	13.6564	0.4268
81.6866	44.0669	2.79478	0.5395	8	32.6496	13.8367	0.4238
83.0871	45.3923	2.76884	0.5463	8	33.4648	13.9649	0.4173
86.0181	46.533	2.8171	0.541	7	34.1706	13.9881	0.4094
88.4497	47.9215	2.80072	0.5418	8	35.1148	14.3444	0.4085
90.7351	49.0003	2.75366	0.54	7	35.9545	13.5251	0.3762
93.0002	50.37	2.77598	0.5416	8	37.0963	13.3391	0.3596
96.5058	51.8213	2.76741	0.537	8	38.4568	14.7402	0.3833
99.9751	53.2348	2.78942	0.5325	7	39.9766	15.1712	0.3795
102.47	54.7511	2.80673	0.5343	8	41.5157	15.5578	0.3747
105.618	56.3855	2.82684	0.5339	8	43.1249	15.6704	0.3634
109.962	57.7577	2.84069	0.5253	8
112.963	60.6381	2.86169	0.5368	7
116.565	62.3555	2.88838	0.5349	8
120.671	63.6156	2.88513	0.5272	8
123.501	65.9963	2.89299	0.5344	7
128.523	68.0129	2.90958	0.5292	7
132.063	70.6008	2.91458	0.5346	6
135.9	72.5766	2.92128	0.534	6
139.66	74.6895	2.92309	0.5348	5
142.032	76.5332	2.92217	0.5388	5
147.4	77.8582	2.93639	0.5282	5
151.759	79.1106	2.94386	0.5213	4
155.872	81.0247	2.95111	0.5198	4
160.191	83.0855	2.96694	0.5187	3
166.643	83.0076	2.98173	0.4981	3

## Sheet: 30d
conch diameter	whorl width	WER	WWI	SSI	ah	vd	SPI
4.1678	3.6455	NaN	0.8747	1
5.04002	4.9444	NaN	0.981	2	3.6011	0.7869	0.2185
5.68252	5.7828	NaN	1.0176	2	4.2104	1.2423	0.295
6.105	6.2724	NaN	1.0274	2	4.5153	1.5136	0.3352
7.3625	7.3079	NaN	0.9926	3	5.3978	1.6323	0.3024
8.35912	8.8337	NaN	1.0568	4	6.1763	2.4447	0.3958
9.5524	10.0017	NaN	1.047	4	6.8514	2.3064	0.3366
11.5076	10.9026	7.7592	0.9474	3	7.4636	3.1814	0.4263
12.8929	11.4122	6.54393	0.8852	3	7.9442	2.8591	0.3599
14.5076	12.0645	5.42241	0.8316	3	8.416	3.4595	0.4111
15.8929	12.5691	4.65967	0.7909	3	8.6842	3.3163	0.3819
17.2764	13.1334	4.27155	0.7602	3	8.97	3.4265	0.382
18.9071	13.2019	3.7845	0.6983	4	8.8274	3.6761	0.4164
20.4264	13.867	3.15073	0.6789	5	8.8633	4.0798	0.4603
22.2341	14.5141	2.97396	0.6528	5	9.3845	4.3651	0.4651
24.5591	15.2425	2.86573	0.6206	6	9.9725	4.7537	0.4767
26.5985	15.3903	2.80097	0.5786	6	10.7877	5.0459	0.4677
29.1548	17.2769	2.84783	0.5926	7	11.7415	5.4343	0.4628
31.7516	18.5677	2.82021	0.5848	7	12.8635	5.9147	0.4598
34.6549	20.098	2.87837	0.5799	7	14.1417	6.4913	0.459
37.4181	21.6815	2.83221	0.5794	8	15.4082	7.4644	0.4844
41.3043	23.2674	2.82856	0.5633	8	16.6452	7.9368	0.4768
44.7645	24.7658	2.83239	0.5532	8	18.1383	8.7583	0.4829
48.8626	26.9078	2.80888	0.5507	8	19.7296	9.6251	0.4879
52.852	28.2029	2.77071	0.5336	8	21.063	9.8781	0.469
58.0118	31.1537	2.80223	0.537	8	23.1857	10.3542	0.4466
62.8183	33.9419	2.81844	0.5403	8	25.4475	11.8291	0.4648
68.587	37.2509	2.75737	0.5431	8	27.6169	12.8122	0.4639
75.3469	40.3506	2.83311	0.5355	8	30.3335	13.3327	0.4395
81.6866	44.0669	2.79478	0.5395	8	32.6496	13.8367	0.4238
88.4497	47.9215	2.80072	0.5418	8	35.1148	14.3444	0.4085
96.5058	51.8213	2.76741	0.537	8	38.4568	14.7402	0.3833
105.618	56.3855	2.82684	0.5339	8	43.1249	15.6704	0.3634
116.565	62.3555	2.88838	0.5349	8
128.523	68.0129	2.90958	0.5292	7
151.759	79.1106	2.94386	0.5213	4
166.643	83.0076	2.98173	0.4981	3

## Sheet: 45d
conch diameter	whorl width	WER	WWI	SSI	ah	vd	SPI
4.1678	3.6455	NaN	0.8747	1
5.6242	5.8615	NaN	1.0422	2	4.0281	1.0375	0.2576
7.3625	7.3079	NaN	0.9926	3	5.3978	1.6323	0.3024
9.0644	9.5788	NaN	1.0567	4	6.6116	2.4616	0.3723
11.5076	10.9026	7.7592	0.9474	3	7.4636	3.1814	0.4263
13.6575	11.5694	5.89689	0.8471	3	8.2002	3.2349	0.3945
15.8929	12.5691	4.65967	0.7909	3	8.6842	3.3163	0.3819
18.3494	13.1327	4.0662	0.7157	3	9.2156	3.5041	0.3802
20.4264	13.867	3.15073	0.6789	5	8.8633	4.0798	0.4603
23.4066	14.7542	2.9372	0.6303	6	9.682	4.4569	0.4603
26.5985	15.3903	2.80097	0.5786	6	10.7877	5.0459	0.4677
30.9216	18.1524	2.83977	0.587	7	12.3281	5.6902	0.4616
34.6549	20.098	2.87837	0.5799	7	14.1417	6.4913	0.459
39.6993	22.1355	2.87666	0.5576	7	16.0097	7.3388	0.4584
44.7645	24.7658	2.83239	0.5532	8	18.1383	8.7583	0.4829
51.2405	27.6587	2.74601	0.5398	9	20.2527	9.4113	0.4647
58.0118	31.1537	2.80223	0.537	8	23.1857	10.3542	0.4466
66.1737	35.7732	2.77847	0.5406	8	26.3495	11.7843	0.4472
75.3469	40.3506	2.83311	0.5355	8	30.3335	13.3327	0.4395
85.0049	46.3478	2.75208	0.5452	7	33.9336	14.2129	0.4188
96.5058	51.8213	2.76741	0.537	8	38.4568	14.7402	0.3833
111.928	58.638	2.86093	0.5239	8
128.523	68.0129	2.90958	0.5292	7
145.903	77.3274	2.94605	0.53	5
166.643	83.0076	2.98173	0.4981	3

## Sheet: 90d
conch diameter	whorl width	WER	WWI	SSI	ah	vd	SPI
4.1678	3.6455	NaN	0.8747	1
7.3625	7.3079	NaN	0.9926	3	5.3978	1.6323	0.3024
11.5076	10.9026	7.7592	0.9474	3	7.4636	3.1814	0.4263
15.8929	12.5691	4.65967	0.7909	3	8.6842	3.3163	0.3819
20.4264	13.867	7.7592	0.6789	5	8.8633	4.0798	0.4603
26.5985	15.3903	2.80097	0.5786	6	10.7877	5.0459	0.4677
34.6549	20.098	2.87837	0.5799	7	14.1417	6.4913	0.459
44.7645	24.7658	2.83239	0.5532	8	18.1383	8.7583	0.4829
58.0118	31.1537	2.80223	0.537	8	23.1857	10.3542	0.4466
75.3469	40.3506	2.83311	0.5355	8	30.3335	13.3327	0.4395
96.5058	51.8213	2.76741	0.537	8	38.4568	14.7402	0.3833
128.523	68.0129	2.90958	0.5292	7
166.643	83.0076	2.98173	0.4981	3

## Sheet: 180d
conch diameter	whorl width	WER	WWI	SSI	ah	vd	SPI
4.1678	3.6455	NaN	0.8747	1
11.5076	10.9026	7.7592	0.9474	3	7.4636	3.1814	0.4263
20.4264	13.867	3.15073	0.6789	5	8.8633	4.0798	0.4603
34.6549	20.098	2.87837	0.5799	7	14.1417	6.4913	0.459
58.0118	31.1537	2.80223	0.537	8	23.1857	10.3542	0.4466
96.5058	51.8213	2.76741	0.537	8	38.4568	14.7402	0.3833
166.643	83.0076	2.98173	0.4981	3
